# Supplementary material for: Characterization of Bifidobacterium asteroides Isolates
Source: Microorganisms. 2022 Mar 18;10(3):655. doi: 10.3390/microorganisms10030655 (PMC8950671; doi:10.3390/microorganisms10030655)
Supplement: Supplementary file 1 [file microorganisms-10-00655-s001.zip]

Archive with 1 entries (1 files):
- microorganisms-1610360-supplementary.pdf
